# Supplementary material for: Development and Evaluation of a Functional Food Consumption Index (FunFoCI) in Adults
Source: Nutrients. 2026 Mar 12;18(6):895. doi: 10.3390/nu18060895 (PMC13029523; doi:10.3390/nu18060895)
Supplement: Supplementary file 1 [file nutrients-18-00895-s001.zip]

Archive with 1 entries (1 files):
- nutrients-4150892-supplementary.pdf
